# Supplementary material for: Psychosocial issues of neonatal screening in the context of its major expansion: a scoping review
Source: Front Psychol. 2026 Mar 5;16:1564032. doi: 10.3389/fpsyg.2025.1564032 (PMC13001028; doi:10.3389/fpsyg.2025.1564032)
Supplement: Supplementary file 1 [file Table_1.xlsx]

## Sheet: Feuil1
Table: Summary of all articles included in the review (databases and grey literature)
Articles from databases
Years	Autors	Location	Disciplinary	Type of Articles	Condition (s) Screened	Population	Sample Size	Purpose
2023	Stark Z., Scott R.H. [16]	Australia	Genetic genomic	Scientific Synthesis	General gNBS		N/A	challenges and opportunities that arise from the inclusion of genomic screening in NBS, with a particular focus on the ethical, legal, and psychosocial issues.
2023	Chien Y.H., Hwu W.L. [13]	Taiwan	Medicine (Genetic)	Scientific synthesis article	General NBS (e.g. SMA, SCID, MPS, X-ALD)		N/A	Reflection on the psychosocial challenges posed by neonatal screening in the light of scientific progress and the forthcoming integration of genome sequencing into NBS.
2023	Li S., Douglas T., & al. [35]	Australia	Psychology	Review	Cystic Fibrosis (TP)		N/A	This review summarizes the experiences of young children and their families (parents and siblings) living with cystic fibrosis during the first five years after diagnosis through newborn screening (NBS), along with the available psychosocial support options.
2023	Ersig A.L., Jaja C., & al. [14]	USA	Nursing	Perspective paper (clinical)	General gNBS	N/A	N/A	The authors propose a set of calls to action for clinical practice, research, and public policy to foster the equitable adoption of gNBS globally.
2022	Tluczek A., Ersig A.L., & al. [5]	USA	Nursing	Systematic review	General NBS (e.g. Cistic Fibrosis, phenylketonuria, Fragile X, Duchenne Muscular Dystrophy)	Parents and Children	28 research articles	Identification of psychosocial issues of NBS and its extension to parents and children screened, based on article synthesis.
2022	Pàmpols Ros T., Pérez Aytés A., & al. [8]	Spain	Ethics	Scientific syntheses (Summary of the findings from the Spanish ethics comission and the Spanish Genetics Association on NBS)	General NBS (7 diseas in common to all regions)	Families (parents & child)	N/A	Raises the ethical and psychosocial issues linked to the introduction of genome sequencing and argues in favor of its optional use. Comparison with Europe in general, particularly Italy, as well as the United States.
2022	Bensimon C., Araneda M. [47]	France	Psychology	Essay	phenylketonuria (PKU)	Parents and Professionals	N/A	Parents' and professionals' subjective experience of the announcement of a positive NBS screening. Identify the manifest and latent demand for improvement of the announcement protocol among professionals.
2022	Prakash S., Penn J.D., & al. [33]	USA	Genetics and metabolism	Qualitative Research	Pompe Disease	Parents	10 parents of 9 children	The objectives of this study were to understand the impact of LOPD identified through NBS, by exploring differences in attitudes, emotions, and opinions among parents, and by identifying their needs for follow-up care.
2022	Kölbel H., Modler L., &al. [83]	Germany	Neurology and behavioral science	Quantitative Research	Spinal Muscular Athropy (SMA)	Families (mothers and fathers)	73 survey: 42 families (38 mothers; 35 fathers)	To analyze the psychosocial burden that SMA represents for parents whose child was diagnosed through NBS.
2022	Boychuk N.A., Mulrooney N.S., & al. [52]	USA	Bioethics and medicine	Quantitative cross-sectional survey research	Lysosomal storage disorders; adrenoleukodystrophy.	Parents	174 parents of children who received a positive NBS result for a lysosomal disorder or adrenoleukodystrophy.	Aims to identify whether there is a difference in parental stress and anxiety when a diagnosis is found through clinical signs or NBS.
2022	Bush L., Davidson H., & al. [82]	USA	Genetics;genomics;bioethics	Mixed method research	General gNBS	caregivers	169 caregivers (parents, legal guadian) of 77 children.	In this article, the authors examine the lived experiences of 169 caregivers caring for 77 children with NBS-related diseases to identify lessons learned that can inform policies and practices related to genomics-based neonatal screening.
2022	Goldenberg A.J., Ponsaran R., & al. [15]	USA	Bioethics	Report (Working Group)	General gNBS	NBS program and Labotary Directors in the 7 HRSA regional genomic collaborations	12 focus groups were conducted, four in-person and the rest via conference calls. The number of participants in each group ranged from 5 to 25. More than 100 participants were included across all the focus groups, including NBS administrators from over 40 state programs.	This study assesses the benefits and challenges of using genomics in newborn screening (NBS) programs from the perspective of state program administrators. This project aims to assist programs in developing policies that will support the integration of genomic technology.
2022	Crossen K., Berry L., & al. [76]	USA	Medicine (Genetic)	Qualitative Research	Pompe Disease: IOPD; LOPD	Mothers	8 Mothers whose child was diagnosed with Pompe disease through NBS	This study aimed to characterize mothers' experiences with the diagnosis and medical follow-up of their child's LOPD.
2021	Pereira S., Smith H.S., & al. [21]	USA	Ethic and health	Randomized clinical trial quantitative study	General gNBS	Parents	519 parents of 325 infants	Aim of this study is to assess the psychosocial impact of Neonatal Genomic Screening (nGS) on families in the BabySeq project, a randomized clinical trial evaluating the effect of nGS on clinical care for newborns from maternity wards and well-baby intensive care units.
2021	Van Dijk T., Kater A., & al. [20]	Netherlands	Health, Ethics and Society in genetic	Qualitative Research	Untreatable diseases detected through NBS	Professionals; Parents	22 professionals (healthcare providers, test developers, and policymakers) and 17 parents of children with normal and abnormal NBS results.	This qualitative study explores the perspectives of various stakeholders on current and future expansions of NBS.
2021	Kariyawasam D.S.T., D'Silva A.M., & al. [53]	Australia	Neurology	Mixed-methods research	Spinal muscular athrophy (SMA)	Parents; Professionals	A total of 44 parents and healthcare professionals directly impacted by a positive result in eighteen newborns were included.	This article aims to gain a better understanding of parents and healthcare profesionals involved in such SMA pilot programs their perspective.
2021	Labrador Cañdas M.V., Pàmpols Ros T., & al. [6]	Spain	Pubic Health	Report	General NBS (e.g. Phenylketonuria, cystic fibrosis, sickle-cell disease)	Parents; children; society	NA	Commission and the Spanish Genetics Association on NBS. Part III devoted to social aspects. Impact of screening on parents, children and society.
2021	Levy H.L. [9]	USA	Medicine (genetics, genomics)	Scientific Synthesis	gNBS (mention of PKU, MSUD, HCU, HC, HCS, sickle cell disease and diseases potentially detectable with genome sequencing: developmental abnormalities, cerebral malformations, epilepsy, immune and hematological disorders)	Families; Physicians	N/A	Focus on the psychosocial issues and implications of integrating genome sequencing into NBS for families (parents and children) and physicians.
2021	Lisi E.C., Ali N. [78]	USA	Genetic Science	Qualitative Research	Lysosomal disease	Patients	36 adults (11 with Fabry disease (FD), 8 with Gaucher disease (GD), and 17 with late-onset Pompe disease (LOPD)),	While early initiation of treatment can be life-saving for individuals with infantile symptoms, controversy persists around diagnosing milder and later-onset diseases in infants, particularly the creation of presymptomatic "patients-in-waiting" populations, with the potential for medicalization, stigmatization, and/or discrimination. In-depth interviews were conducted with adults with Fabry, Gauc…
2021	Blom M., Bredius RGM., & al. [32]	Netherlands	Public Health	Mixed study	Severe Combined Immuno Deficiency (SCID)	Parents	17 interviews were conducted with parents of newborns with abnormal SCID screening results. Questionnaires on SCID NBS: n = 2,000 parents of healthy newborns who participated in or declined to participate in the SONNET study, which screened 140,593 newborns for SCID.	The aim of this study was to describe parental perspectives on NBS for SCID in the context of a pilot implementation project. The psychosocial aspects have never been previously studied for SCID NBS and are significant for societal acceptance, a key criterion when introducing new conditions into NBS programs.
2020	Farrell M.H., La Pean Kirschner A., & al. [37]	USA	General Medicine	Quantitative Research	Cystic fibrosis and sickle cell disease carrier-Results FP	Parents	426 parents of children heterozygous for sickle cell disease and 288 parents of children heterozygous for cystic fibrosis	Study aimed at improving parent-physician communication in false-positive situations. Focuses on the impact of this communication on the experience of parents who have received a positive screening result.
2020	Farrell M.H., Sims A.M., & al. [63]	USA	General Medicine	Quantitative Research	Cystic fibrosis and sickle cell disease carrier	Parents	288 parents with children aged 2 to 5 months who are carriers of cystic fibrosis; 426 parents with children aged 2 to 5 months who are carriers of sickle cell anemia; and 79 parents comprising the control group	To measure parents' perception of their child aged 2 to 5 months as a carrier of cystic fibrosis or sickle cell anemia, in terms of vulnerability, compared with a comparison sample (control group). To improve communication between healthcare professionals and reduce the risk of “vulnerable Child Syndrome”.
2019	Krishnananthan T;, Pao C. [57]	UK	General Medicine (pediatric)	Discussion based on clinical case	Cystic fibrosis (indeterminate form).	Healthcare professionals; families	A child with an indeterminate form (cystic fibrosis screen positive, inconclusive diagnosis (CFSPID)): perspective of healthcare professionals.	This article reviews the comprehensive approach required for the diagnosis of cystic fibrosis screen positive, inconclusive diagnosis (CFSPID) and uses an illustrative case to show overmedicalization can have a significant psychosocial impact on patients and their families.
2019	Lantos J.D. [10]	USA	Bioethics	Review	General gNBS	Families	no method description	In this article, the author reviews some of the ethical issues that arose in the early days of newborn screening (NBS), and from this perspective, suggests how the inclusion of whole genome sequencing in NBS raises new questions. The article then introduces a series of other papers where the authors address various controversies that emerge when whole genome sequencing is used in the neonatal per…
2019	Grob R. [4]	USA	Sociology of health	Essay	General NBS	Impact of newborn screening on individuals in general.	Uses verbatim transcripts from parents in mixed and qualitative research on prenatal and newborn screening as a case study to illustrate the major methodological, ideological, and dialogical issues at play.	This author concerns about the issues arising from the expansion of NBS. Explores the conclusions of qualitative research.This article qualifies the results of quantitative methods and points out methodological weaknesses.
2019	Course C.W., Hanks R. [56]	UK	General Medicine	Report (Symposium proceedings)	Cystic fibrosis: inconclusive results.	Families experience (child; parents)	NA	Psychosocial impact of an inconclusive cystic fibrosis result for the child. Indeed, in these situations we are not able to distinguish between those who will eventually develop symptoms of the disease and those who will remain healthy throughout their lives. However, the latter will still be labeled as sick and closely monitored.
2018	Carpenter K., Wittkowski A., & al. [17]	UK	Psychology	Qualitative research	phenylketonuria (PKU)	Parents	7 parents of children with PKU were interviewed.	Study to explore the experiences of parents of children under 2 with PKU.
2018	Quigley S., Linnane B., & al. [39]	Ireland	Psychology	Mixed multicenter research	Cystic Fibrosis, healthy carrier	Parents	32 Parents whose child had a confirmed heterozygous diagnosis of cystic fibrosis. divided into 2 groups: A control group (n= 16), who received no information about the results, and an experimental group (n=16) who received detailed information about the results (DVD + brochure) 2 weeks after receiving them; and before the telephone interview.	Study to identify the potential negative psychosocial effects of a false-positive cystic fibrosis result on parents. Aimed to improve their understanding of the results and reduce their stress levels.
2018	Grob R., Roberts S., & al.[61]	USA	Sociology	Essay	general genomic NBS	Families experience (child; parents)	NA	Reflections on the expansion of NBS, the integration of genome sequencing into it and potentiel negative effects for gildren and parents
2018	O'Connor K., Jukes T., & al. [18]	Canada	Psychology	Quantitative Research	Congenital adrenal hyperplasia, Congenital hypothyroidisme, Cystic Fibrosis (True positive, True negative, False positive results)	Mothers experience	57 mothers were divided into three groups: mothers whose infants received TN (n = 31), TP (n = 8), or FP (n = 18) results.	This study examined the associations between maternal experiences of expanded NBS and subsequent psychosocial functioning and parental stress among mothers whose infants received results that were either true negative (TN), true positive (TP), or false positive (FP) after a period of 4 to 6 months.
2018	Pruniski B., Lisi E., & al. [77]	USA	Medicine (Genetic)	Qualitative Research	Pompe Disease (LOPS IOPD)	Parents experience	9 mothers of children : 6 with LOPD result and 3 with IOPD result	Implications of identifying the late-onset form of Pompe disease through NBS, which cannot distinguish between the early-onset and late-onset forms. Families may thus be informed of a child's condition years , even decades, before symptoms emerge, creating a phase of pre-symptomatic awareness that the medical community has limited experience managing.
2017	Hayeems R.Z., Miller F.A., & al. [48]	Canada	Medicine (Genetic)	Mixed Research	Cystic Fibrosis (non conclusive result)	Parents experience	442 mothers pf children with inconclusive results (n=17), truly positive results (n=15), truly negative results (n=410); 20 interviews conducted with 16 single mothers, 2 both parents of children with inconclusive results	This study explores the psychosocial implications for parents of diagnostic uncertainty resulting from inconclusive NBS results.
2016	Goldenberg A.J., Comeau A.M., & al. [70]	USA	Public Health	Recommendation	General NBS and Genomic NBS	A expert working group	N/A	Recommendations to the Secretary of HHS (Department of Health and Human Services), regarding the addition of new conditions to the Recommended Uniform Screening Panel for Newborns
2016	Chung J., Smith A.L., & al. [80]	USA	Neurology	Quantitative Survey research	Duchenne Muscular Dystrophy, Becker Muscular Distrophy	Patients and parents attitudes	15 patients (adults and minors), divided into 2 groups: diagnosed through NBS (DMD or BMD NBS) or clinically (NON-NBS); 25 parents ( 17 mothers and 8 fathers): group 1 (child diagnosed with NBS) or group 2 (child diagnosed clinically, NON-NBS).	Evaluate patients with DMD or BMD and parents' attitudes toward, regarding the introduction of screening for this disease in NBS.
2016	Karaceper M.D., Chakraborty P., & al. [50]	Canada	Epidemiology	Comparative and longitudinal Qualitative medical research	MCADD (false positive results)	Parents, professionals healthcare	43 Infants who received a false positive result for newborn screening of MCADD. Control Group 1: (n= 545 355) children who received a negative result during the same period. Matched Control Group 2: (n=420), each infant who received a false positive result was compared to 10 infants with negative results having similar socio-economic characteristics.	Impact of a false-positive MCADD result on healthcare utilization (medical consultations, emergency room visits, hospitalizations).
2016	Hayeems R.Z., Miller F.A., & al. [44]	Canada	Medicine (Genetic)	Longitudinal mixed method research	Cystic Fibrosis (false positive)	Mothers experience	T1: 134 mothers whose child received a positive CF result. 405 mothers whose child receive negative result; T2: A year later, 82 mothers with FP results; Group Control: 179 mothers with negative results; 53 interview with some of the mothers with FP results	Psychosocial risk of harm caused by a false positive result for cystic fibrosis on the child and their family, and how this risk could be mitigated.
2016	Chudleigh J., Buckingham S., & al. [41]	UK	Nursing	Qualitative Research	Cystic fibrosis and sickle cell disease	parents	22 interviews conducted (with 12 mothers: 5 with children diagnosed with cystic fibrosis and 7 with sickle cell disease, and 10 fathers: 5 with cystic fibrosis and 5 with sickle cell disease) of children under one year old (less than 12 months), who received an initial positive NBS result for cystic fibrosis or sickle cell disease.	Research exploring parents' experience of an initial positive NBS result for cystic fibrosis or sickle cell disease, and the associated psychosocial impact on the family.
2015	Qian Y., McGraw S., & al. [81]	USA	Neurology	Qualitative Research	Spinal Muscular Athropy (SMA)	Patients, Parents, clinicians	16 group discussion sessions and 37 interviews with 96 participants (21 patients with SMA; 64 parents of children (aged 1 to 25 years) with SMA; and 11 clinicians specializing in the care of SMA patients)	Family experiences upon receiving a diagnosis of SMA in a child with a view toward integrating SMA into NBS.
2014	Tluczek A., Laxova A., & al. [54]	USA	General Medicine	Quantitative cross-sectional multicenter comparative and longitudinal Research	Cystic Fibrosis	Patients, Parents	81 AYAs aged 16 to 22 years (Group 1: patients with cystic fibrosis diagnosed via NBS (CF-NBS, n=13); patients with cystic fibrosis diagnosed based on clinical symptoms (CF-SP, n=26); healthy peers (H, n=42)). Parents (n=72)	study aims to evaluate the long-term psychosocial functioning of adolescents and young adults (AYAs) with cystic fibrosis, diagnosed through NBS and thus pre-symptomatically, or based on clinical symptoms (post-symptomatic diagnosis), and to compare their functioning to that of a group of healthy peers.
2014	Noke M., Wearden A., [31].	UK	Psychology	Scientific Synthesis	Cystic fibrosis and sickle cell disease (False-positive results, healthy carrier)	Family (child, parents)	This study examines the psychosocial impact of NBS on children and their parents when a false positive result indicates that the child is a healthy carrier of cystic fibrosis.	NA
2013	Farrell M.H., Christopher S.A., [38]	USA	General Medicine (pediatric)	Qualitative Research (but quantitative according to our criteria)	Cystic fibrosis and sickle cell disease	Professionals, Fictive Parents	214 interview transcripts were analyzed using statistical frequency analysis to deterine the presence, frequency, and absence of specific data points.	Study to enhance communication quality between professionnels and parents in cases of false-positive results and to improve parents' understanding of these results.
2012	Araia M.H., Wilson B.J., & al. [72]	Canada	Epidemiology	Original research survey	General NBS	Gneral mothers (representative sample of mothers in Ontario)	750 questionnaires completed by mothers whose infants had recently undergone NBS	Aim of this study is to identify which aspects of pre-screening education (content, delivery and provider) are most strongly associated with mother's knowledge ans satisfaction regarding newborn screening.
2012	TU W.J., HE J., & al. [66]	China	General Medicine	Quantitative research	General NBS (false positive results)	Parents of child who received false-positive NBS' results and parents of child with normal NBS	129 directive interviews with parents (88 mothers and 41 fathers)	The objective of this study is to assess assess the potential impact of false-positive results from NBS on parental stress, perceptions of child health, and family relationships, particularly in the context the rising number of false positives due to the expansion of NBS.
2011	Farrell M.H., Christopher S.A., [62]	USA	General Medicine (pediatric)	Quantitative Research	Cystic fibrosis and sickle cell disease (false-positive results)	Healthcare professionals and parents	79 anonymous evaluations from professionals (PCP), 297 phone interviews with parents, 70 anonymous parents evaluation	Aim of this study is to improve professional-parents communication in the contexte of false-positive NBS result for cystic fibrosis and sickle cell disease.
2011	Tluczek A., Orland, K., & al. [1]	USA	Nursing	Longitudinal qualitative research	Cystic Fibrosis (false positive results)	Parents	83 Semi-structured interview were realized with 87 parents from 44 infants : T1: 44 interviews, T2: 39 interviews.	Research aimed at better understanding the psychosocial consequences of a false positive NBS result for cystic fibrosis on parents.
2011	Vailly J. [19]	France	Socio-anthropology	Qualitative Research	Cystic Fibrosis	Mothers' perspective, professionals, national actors involved in NBS	91 observations, 22 interviews with mothers of infants screened at birth and clinicians, 23 interviews with key national actors involved in neonatal screening for cystic fibrosis, 16 observations of national biomedical meetings on neonatal screening for cystic fibrosis.	Study of the scientific, political, and moral issues of neonatal screening for cystic fibrosis.
2011	Soriano V., [42]	France	Psychology	Clinical Research	Hearing Loss (true positive results)	Parents, professional healthcare	NA	The aim of this article is to analyze the consequences of early diagnosis of hearing loss enabled by neonatal screening on families and professionals. It will explore the Potential trauma associated with presymptomatic diagnosis compared to a later announcement following the onset of the first symptoms.
2009	Lipstein E.A., Perrin J.M., [67]	USA	Health Policy	Quantitative telephone survey	General NBS (false positive results)	Parents of children who have recently received a false-positive or normal NBS result	The sample included 200 children with false-positive results ( response rate 75%) and 137 with normal results ( response rate 63%). Telephone Interview and Parenting Stress index	The aim of this study is to analyze the association between false-positive NBS results and healthcare utilization by parents
2009	Grosse S.D., Dollard S., & al. [65]	USA	Public Health	Report (Comments based on the literature and expert opinion on NBS)	Hearing Loss, congenital cytomegalovirus (CMV)	NA	NA	The aim of this article is to describe the potential options and strategies for screening newborns for congenital cytomegalovirus (CMV) infections that cause hearing loss and developmental impairment, and discuss the barriers to screening as well as the data needed to inform future policy decisions
2009	Perobelli S., Zanolla L., [55]	Italy	Psychology	Quantitative Research	Cystic Fibrosis (ambigous, inconclusive results)	Parents experience	T1: Pilot study: 8 parents (4 fathers, 4 mothers). T2: Parents of 11 children with ambiguous cystic fibrosis diagnosis were compared with parents of 11 children with positive cystic fibrosis diagnosis and parents of 11 children with negative results	This research aims to evaluate the emotional reactions of families facing an ambigous cystic fibrosis diagnosis from NBS, as well as parents' attitudes toward the healthcare system.
2009	Bailey D.B. Jr., Armstrong F.D., & al. [11]	USA	Psychology	Scientific Synthesis	Expanded NBS for incurable diseases (mentions: Fragile X and Duchenne Muscular Diystrophy)	Families	NA	This article summarizes the issues raised by expanded neonatal screening and proposes strategies to support the families of children identified as positive. It considers the pediatric psychologist as a key player in extending screening and reducing psychosocial risks.
2008	Duff A., Brownlee K. [34]	UK	Psychology	Review	Cystic Fibrosis (false positive, true positive, negative results)	Families	NA	The objective of this article is to Identify the psychosocial issues of cystic fibrosis NBS for families. It examines the psychosocial data relating to pre-screening information provided to parents, the waiting periode for diagnostic confirmation and the effects of false negatives, false positives, and true positives NBS results. Additionally, it adresses the identification of infant carriers, an…
2008	Farrell M.H., Kuruvilla P., [71]	USA	General Medicine (pediatric)	Quantitative Research	Cystic fibrosis and sickle cell disease (false-positive results)	Professionals (residents)	59 interview transcript were analyzed, conducted by 32 first-year pediatric residents each of whom conducted two interviews (5 interviews were lost).	Evaluate and improve understanding of information provided to parents by pediatric residents during a false positive
2007	Hayes I.M., Collins V., & al. [23]	Australia	Geeral Medicine (pediatric)	Quantitative Research	Mucopolysaccharidoses (MPS)	General population, patients with MPS, parents ofpatients with MPS, MPS support groups.	249 questionnaires including a number of hypothetical clinical scenarios about NBS were completed by members of the US and Australian support groups. 11 respondents were adults with MPS and the rest were parents of individuals with MPS	This study aimes to assess the opinions of parents of individuals with mucopolysaccharidoses (MPS) and adults living with MPS regarding the implementation of NBS for this condition, especially as testing has now become technically feasible
2007	Moran J., Quirk K., [36]	UK	Psychology (behavioural science)	Self-described retrospective qualitative study	Cystic Fibrosis (false positive results)	Parents perspective (only mothers interviewed)	21 mothers of children facing false positive cystic fibrosis results were interviewed at their homes, with 1 or 2 researchers conducting the interviews.	This research exploring the psychosocial reactions of parents facing false positive cystic fibrosis results.
2006	Hewlett J. & Waisbren S.E. [46]	USA	Medicine (Genetic)	Review	General NBS (false positive results)	Parents perspective	9 articles published over a period of 23 years were included in this review.	This literature review aims to identify the psychosocial effects of false-positive results on parents, as well as current communication practices in newborn screening, It is the against the backdrop of expanding NBS to include new diseases and increasing the overall number of false positive results.
2006	Le Driant B., Vandromme L., et al [43]	France	Psychology	Mixed Research	Hearing loss	Mothers experience	139 mother-child dyads	The aim of this research is to evaluate the psychological impact of a positive NBS result for permanent deafness (SPN) compared with a clinical diagnosis two months after the child's birth.
2006	Tluczek A., Koscik R.L., & al. [40]	USA	Nursing	Mixed method research	Cystic Fibrosis (inconclusive results)	Parents perspective	28 parents (14 couples) interviewed, T1: time of the sweat test 51 CES-D scales performed ; T2: 6 months later, 35 CES-D scales performed.	Psychosocial effects of inconclusive results among parents
2006	Dillard J.P. & Carson C.L. [75]	USA	Psychology	clinical Research	Cystic Fibrosis	Family and professionnals interractions	Filmed interview with 17 families (10 couples, 4 mothers & grandmother; 1 couple & grandmother & one other unknown individual; 1 mother alone; 1 couple & another sibling) whose child has recently received a positive NBS result for CF, with professionals (technicians responsible for the sweet test genetic counselors, physicians).	This study aims is to describe the efforts by family and medical staff to individually and collectively manage uncertainty at each stage of NBS result communication.
2005	La Pean A., & Farrell M.H. [68]	USA	Biomedical Sciences (Genetics)	Quantitative Research	Cystic fibrosis and sickle cell disease (healthy carriers)	Professionals-parents communication	59 transcriptions between pediatric residents and standardized fictitious parents of a carrier child	The impact of communication between parents and professionals on understanding false positive results and the associated psychosocial risk
2005	Farrell M.H., & La Pean A. [45]	USA	General Medicine (pediatric)	Quantitative Research	Cystic fibrosis and sickle cell disease (healthy carriers)	Professionals-parents communication	59 transcriptions of interviews between pediatric residents and fictitious parents	Enhance communication between professionals and parents when announcing a false-positive result.
2004	Green J.M., Hewison J., & al. [60]	UK	Psychiatry and behavioral science	Systematic review	General NBS and antenatal screening	Parents or future parents participating in NBS or antenatal screening	106 articles (78 on antenatal screening and 28 on neonatal screening). 5 databases consulting.	This review focuses on quantitative and qualitative research to identify the long-term psychosocial issues associated with participation in prenatal screening and NBS
2004	Grosse S.D., Boyle C.A., & al. [73]	USA	General Medicine	Report	Cystic Fibrosis	Researchers	Workshops, Working Group with international reearchers	Report on the benefits and drawbacks of generalized screening for cystic fibrosis.
2003	Campbell E. & Ross L.F. [3]	USA	Sociology	Qualitative Research	Phenylketonuria (PKU), Duchenne Muscular Dystrophy (DMD)	General parents's attitudes	102 participants (18 men, 84 women) distributed across 12 focus groups with 4 to 12 participants (parents of various economic and ethnic backgrounds)	Parents' attitudes (general public) toward neonatal screening for treatable and incurable diseases.
2003	Parsons E.P., & Bradley D.M. [74]	UK	Nursing	Review	Cystic Fibrosis (True positive, false positive)	Parents perspcetive	NA	Psychosocial issues raised by neonatal screening for cystic fibrosis
2003	Parsons E.P., Clarke A.J., [84]	UK	Nursing	Mixed method research	Cystic Fibrosis (false positive, true positive, negative results)	Parents perspcetive	19 families with a positive result (9 true positives, 10 false positives); 82 mothers from the general population (control group)	Better understanding of psychosocial implications for families of a child with a false positive result for cystic fibrosis
2002	Parsons E.P., Clarke A.J., &al. [22]	UK	Nursing	Mixed longitudinal study	Duchenne Muscular Dystrophy (DMD)	Families perspective	Families of children affected by DMD, diagnosed via NBS (Group 1, n=20), families whose child had a transiently abnormal screening result (Group 2, n=18), families whose child was diagnosed based on clinical symptoms (Group 3, n=16), and mothers of boys aged 6 to 9 months from the general population as the control group (n=43).	This mixed longitudinal study aims to evaluate the psychosocial implications of neonatal screening for Duchenne muscular dystrophy
1997	Baroni M.A., Anderson Y.E.., & al. [49]	USA	Nursing	Quantitative exploratory research	Cystic Fibrosis	Parents experience	Pilot 1: Parents of a child with a false positive result (n = 14). Control group: parents of a healthy child (n = 14). Pilot 2: Parents of 17 children (33 reduced to 17 due to age reasons) followed in a cystic fibrosis clinic not diagnosed via neonatal screening but based on first symptoms, and parents of 20 children diagnosed via neonatal screening. A control group of parents of 33 healthy child…	Psychosocial issues of neonatal cystic fibrosis screening (impact of parental stress on the parent-child relationship)
Articles From Grey Littérature
Years	Autors	Location	Disciplinary	Type of Articles	Condition (s) Screened	Population	Sample Size	Purpose
2024	Glossary of terms- Newborn Screening [30]	USA	Health Ressources and Services Administration	Recommendations: Website ( Newborn Screening Technical Assistance and Evaluation Program, Health Ressources and Services Administration)	General NBS	N/A	N/A	This site offers a glossary of terms used in the context of newborn screening, including explanations of specific concepts such as term "out of range result" in screening tests. It serves as an educational resource for healthcare professionals, researchers, and families to better understand newborn screening tests.
2021	NBS legislation [12]	USA	Public Health	Legislation	General NBS	N/A	N/A	The Screening for Heritable Disorders Legislation was created to enhance, improve, adn expand the capacity of state and local public health agencies to provide screening, counseling, and healthcare services to newborns and children who have, or are at risk for, heritable disorders.
2021	htttps://sante.gouv.fr/IMG/pdf/dnn_guide_pour_les_pros.pdf [58]	France	Public Health	Recommendations	General NBS	N/A	N/A	The aimof this website is to provide professional guidelines on the NBS in France. It offers to healthcare professionals essential information about the procedures, techniques, and best pratices for conducting newborn screening tests.
2020	Malgavia, S., Forni, G., & al. [59]	Italy	Biomedical Science	Scientifice Synthesis	False Positive results for Tyrosinemia Type I, Lysosomal Storage Disorders	N/A	N/A	As screening programs expand to incude new diseases (test panel cvering more than 50 disorders), the false positive rate poses a significant challenge for healthcare providers in neonatal screening systems. This article provides an overiew of the stretagies most commonly employed to mitigate adverse effects due to inconclusive screening results. The focus is on improving NBS performance through t…
2018	Bordet, C., Spentchian, M., & al. [51]	France	Medicine (genetic)	Clinical	Untreatable disease	Patients or couple experiencing genetic counseling	N/A	Define the genetic Council and describe s the various situations in which genetic counseling is indicated, the porfesionals responsible for it, and the procedures and objectives of these consultations. In particular, it look at parental diagnosis and presymptomatic genetic testing. It will also discuss the particularities of these consultations, as well as the important, and sometimes unexcpected…
2010	Timmermans, S., Buchbinder, M., & al. [79]	USA	Sociology	Qualitative longitudinal Research (observations & in-depth interview); Analyze with: Grounded theory	General NBS, Uncertain diagnosis	parents-genetics team interactions, interview with parents and staff	55 families from oct. 2007 to july 2009, more than 100 patients visits were recorded	The objective of this research is to investigate the social consequences of the expansion of newborn screening in the United States, particularly in terms of how uncertainty surrounding diagnostic results affects parents and clinical staff. The study focuses on the diagnostic uncertainty generated by new screening technologies, which not only leave unclear whether a newborn will develop a disease…
1992	Ricoeur, P. [85]	France	Philosophy	essay	N/A	N/A	N/A	The objective of this book is to explore the nature of self through three philosophical aims. First, it seeks to define the self in a way that transcends the fluctuating perspectives of first-person subjectivity, distinguishing "self" from "I". Second, Ricoeur examines the concept of identity, splitting it into two aspects: identity-idem and identity-ipse. Finally, he revisits the dialectic of th…
1968	Rothenberg, M-B., Sills, E-M. [69]	USA	Psychiatry	Original clinical research	Phenylketonuria (PKU)	children	N/A	To explore the anxiety syndrome (iatrogenesis) caused by the treatment of PKU in children and its psychological effects
1964	Grenn, M., Solnit A-J. [64]	USA	Pediatrics, Psychology	Clinical	Vulnerable Child Syndrome (not specifically related to NBS)	Parents	Not reported	To examine the psychological effects on parents and caregivers facing the potential loss of a child, and to describe the concept of "Vulnerable Child Syndrome."
